# Supplementary material for: Tnni3k Is Cardioprotective in Viral Myocarditis
Source: J Cardiovasc Dev Dis. 2026 Jan 30;13(2):69. doi: 10.3390/jcdd13020069 (PMC12941999; doi:10.3390/jcdd13020069)
Supplement: Supplementary file 1 [file jcdd-13-00069-s001.zip]

Archive with 1 entries (1 files):
- jcdd-4095939-supplementary.pdf
